# Supplementary material for: Improving Recognition of Treatable Rare Neuromuscular Disorders in Primary Care: A Pilot Feasibility Study
Source: Children (Basel). 2022 Jul 17;9(7):1063. doi: 10.3390/children9071063 (PMC9317909; doi:10.3390/children9071063)
Supplement: Supplementary file 1 [file children-09-01063-s001.zip]

Archive with 1 entries (1 files):
- children-1818014-supplementary.pdf
